# Supplementary material for: Silk Fibroin-Enriched Bioink Promotes Cell Proliferation in 3D-Bioprinted Constructs
Source: Gels. 2024 Jul 17;10(7):469. doi: 10.3390/gels10070469 (PMC11275288; doi:10.3390/gels10070469)
Supplement: Supplementary file 1 [file gels-10-00469-s001.zip]

Archive with 1 entries (1 files):
- gels-3112575-supplementary.pdf
